# Supplementary material for: Nurses’ knowledge and its determinants in surgical site infection prevention: A comprehensive systematic review and meta-analysis
Source: PLoS One. 2025 Jan 29;20(1):e0317887. doi: 10.1371/journal.pone.0317887 (PMC11778644; doi:10.1371/journal.pone.0317887)
Supplement: S4 Table — (XLSX) [file pone.0317887.s004.xlsx]

## Sheet: Sheet1
Study No.	Author(s) and Year	Review Years	Database Searched	Included/Excluded	Reason(s) for Exclusion	Data Extractor	Date of Extraction	Eligibility	Country	Study Design	Sample S	%Good Knowledge	% Moderate Knowledge	% Poor Knowledge	AOR Service year	AOR training
1	Abd Elhay et.al(2016)	2014-2015	PubMed, Google Scholar, SCOPUS	Included	N/A	SFF	2024-06-06	Confirmed	Egypt	descriptive research design	30	0.867		0.133
2	Ayamba EVE et.al(2022)	2018	PubMed, Web of Science, Cochrane Library, Scopus, AJOL, Google Scholar	Included	N/A	TE H	15/6/2024	Confirmed	Cameroon	cross-sectional study	40	0.65		0.35
3	Jaleta P et.al(2021)	2021	PubMed, Google Scholar	Included	N/A	TE H	25/6/2024	Confirmed	Ethiopia	cross-sectional	218	0.482		0.518
4	Haleema Sadia et al (2017)	2017	PubMed, MEDLINE, Embase, Web of Science	Included	N/A	TE H	2024-10-06	Confirmed	Pakistan	descriptive correlation study design	131	0.356		0.644
5	Shaheen SR and Hawash MAH(2021)	2019	PubMed, ScienceDirect, Google Scholar	Included	N/A	TE H	30/6/2024	Confirmed	Egypt	Descriptive research design	40	0.575		0.425
6	Sham F et.al(2021)	2020	PubMed, Web of Science, Scopus, AJOL, Wiley Online Library, Google Scholar	Included	N/A	SFF	20/6/2024	Confirmed	Malaysia	Cross-sectional study	306	0.853		0.147	8.9	5.3
7	Woldegioris T et.al (2019)	2017	Google Scholar, Cochrane Library	Included	N/A	TE H	28/6/2024	Confirmed	Ethiopia	cross-sectional study	208	0.755		0.245	1.81	1.95
8	Teshager FA et.al (2015)	2015	PubMed, Scopus, Google Scholar	Included	N/A	TE H	2024-05-06	Confirmed	Ethiopia	cross-sectional study	423	0.407		0.593
9	KHALID N et.al(2023)	2023	PubMed, Google Scholar	Included	N/A	SFF	2024-06-06	Confirmed	Pakistan	cross-sectional study	150	0.75		0.25
10	Tiwari RV and Tiwari HD(2022)	2021	PubMed, Web of Science, Scopus	Included	N/A	SFF	18/6/2024	Confirmed	India	Cross-sectional study design	515	0.491		0.509
11	Hassan AH and Masror-Roudsary D(2023)	2022	PubMed, Scopus, Web of Science	Included	N/A	TE H	26/6/2024	Confirmed	Iraq	cross-sectional study	180	0.2	0.217	0.583
12	Naji Msc BA et.al (2020)	2018-2019	PubMed, Scopus, Google Scholar	Included	N/A	TE H	22/6/2024	Confirmed	Baghdad	cross- sectional study	50	0.44	0.5	0.06
13	Patil VB et.al (2018)	2018	PubMed, Web of Science, Scopus	Included	N/A	TE H	2024-08-06	Confirmed	India	cross sectional	31	0.097	0.193	0.71
14	Asmaa Salah EL-Azab1et. Al(2023)	2021	PubMed, Google Scholar, Scopus	Included	N/A	TE H	2024-01-06	Confirmed	Egypt	cross-sectional study design	77	0.195	0.35	0.455
15	Mohammed Alsaadi and Elfeshawy R(2024)	2023-2024	PubMed, Scopus, Web of Science	Included	N/A	SFF	15/6/2024	Confirmed	Iraq	descriptive cross-sectional study	50	0.88	0.12
16	Joshi R(2014)	2013	PubMed, , Scopus	Included	N/A	TE H	25/6/2024	Confirmed	India	Descriptive study	120	0.2	0.358	0.442
17	Famakinwa T et.al(2014)	2014	PubMed, Scopus, Web of Science	Included	N/A	TE H	2024-10-06	Confirmed	Nigeria	cross-sectional	100	0.32	0.08	0.6
18	Ayed A et.al(2015)	2010-2016	PubMed, Web of Science, Scopus	Excluded	Study design limitations	TE H	30/6/2024	Confirmed
19	Dönmez YC et.al(2019)	2017	PubMed, Google Scholar	Excluded	outcome reported with mean	TE H	20/6/2024	Confirmed
20	Feng W et.al(2022)DOI:10.33546/bnj.2018	2019	PubMed, Scopus, Google Scholar	Excluded	tool limitation	SFF	28/6/2024	Confirmed
21	Kabir H(2010)	2000-2012	PubMed, Google Scholar, Scopus	Excluded	Sample not representative of the population studied	TE H	2024-05-06	Confirmed
22	Kolade OA et.al(2017)	not stated	PubMed, Scopus, Web of Science	Excluded	poor quality	TE H	2024-06-06	Confirmed
23	Sadaf S et.al(2018)	2017-2018	PubMed, Google Scholar	Excluded	Incomplete reporting of results	SFF	18/6/2024	Confirmed
24	Gizaw et al.(2022)	2020	PubMed, Scopus, Web of Science	Excluded	Title not matched	SFF	26/6/2024	Confirmed
25	Tesfaye T et.al (2022)	2020	PubMed, Google Scholar	Excluded	Reported outcome is practice	TE H	22/6/2024	Confirmed
26	Mengesha A et.al(2020)	2018	PubMed, Google Scholar, Scopus	Excluded	Reported outcome is practice	TE H	2024-08-06	Confirmed
27	Sickder HK et.al(2017)	2009	PubMed, Scopus, Google Scholar	Excluded	Unpublished result	TE H	2024-03-06	Confirmed
28	S. Horgan et al.(2023)	2010-2022	PubMed, Scopus, Web of Science	Excluded	narrative systematic review	TE H	16/6/2024	Confirmed
29	Aldousari NY et al.(2021)	2015-2020	PubMed, Google Scholar	Excluded	Scoping review	SFF	27/6/2024	Confirmed
30	Collaborative G et al.(2017)	2016	PubMed, Web of Science, Scopus	Excluded	Title not matched	SFF	2024-09-06	Confirmed
31	J.M. Badia et al.(2017)	2015	PubMed, Scopus, Google Scholar	Excluded	Title not matched	TE H	24/6/2024	Confirmed
32	Kitembo S, Chugulu S.(2013)	2010-2011	PubMed, Google Scholar, Scopus	Excluded	Title not matched	TE H	2024-07-06	Confirmed
33	Korol E et al.(2013)	2002-2012	PubMed, Scopus, Web of Science	Excluded	systematic review	TE H	13/6/2024	Confirmed
34	Abbas M, Pittet D. (2016)	2016	PubMed, Scopus	Excluded	Title not matched	SFF	19/6/2024	Confirmed
35	Rarani SA, Kramer A.(2023)	2023	PubMed, Scopus, Google Scholar	Excluded	Title not matched	SFF	29/6/2024	Confirmed
36	Olowo‑Okere, et al.(2019)	2000-2018	PubMed, Scopus	Excluded	Title & outcome difference	TE H	2024-02-06	Confirmed
37	Al-Mulhim et al.(2014)	2007-2011	PubMed, Web of Science, Scopus	Excluded	Title & outcome difference	TE H	17/6/2024	Confirmed
38	Mohan et al(2023)	2017-2018	PubMed, Scopus, Google Scholar	Excluded	Title & outcome difference	TE H	2024-04-06	Confirmed
39	Mezemir et al.(2020)	2016	PubMed, Google Scholar, Scopus	Excluded	Title & outcome difference	SFF	23/6/2024	Confirmed
40	Shiferaw et al.(2020)	2000-2019	PubMed, Web of Science, Scopus	Excluded	Title & outcome difference	SSF	2024-03-06	Confirmed
41	B.M. Gillespie et al.(2021)	2010-2021	PubMed, Scopus, Web of Science	Excluded	Title & outcome difference	TE H	16/6/2024	Confirmed
42	Anandkumar Dhummansur et.al(2014)	not stated	PubMed, Web of Science, Scopus	Excluded	Metodological difference(interventional)	TE H	27/6/2024	Confirmed
43	Suresh JT et al.(2018)	not stated	PubMed, Scopus	Excluded	Title & outcome difference	SFF	2024-09-06	Confirmed
44	M. M. Mohsen et al.(2020)	2019	PubMed, Google Scholar	Excluded	Title & outcome difference	TE H	24/6/2024	Confirmed
45	Novelia S et al.(2017)	2015-2016	PubMed, Scopus, Web of Science	Excluded	Methodological difference	TE H	2024-07-06	Confirmed
46	Balodimou SA et al. (2018)	2016	PubMed, Scopus, Web of Science	Excluded	Outcome is not pooled	TE H	13/6/2024	Confirmed
47	Labeau SO et al.(2010)	2007	PubMed, Web of Science, Scopus	Excluded	Outcome is difference	SFF	19/6/2024	Confirmed
48	Tartari et al.et al.(2017)	not stated	PubMed, Scopus, Google Scholar	Excluded	Outcome of interest is different	TE H	29/6/2024	Confirmed
49	N. Asfaw(2021)	2019	PubMed, Web of Science, Scopus	Excluded	Outcome not specific	SFF	2024-02-07	Confirmed
50	Altaweli R. et al.(2023)	2023	PubMed, Cochrane, Scopus	Excluded	Title is difference	TE H	17/7/2024	Confirmed
51	Lin F (2019)DOI:10.1111/jocn.14766	2014-2015	PubMed, Scopus, Web of Science	Excluded	Title is difference	SFF	2024-04-07	Confirmed
52	Ellsworth et al.(2023) DOI:10.1002/aorn.13920		PubMed, Google Scholar	Excluded	Did not report the outcome of interest	TE H	23/7/2024	Confirmed
53	Accardi R et al.(2017)	2017	PubMed, Scopus, Web of Science	Excluded	Outcome of interest is different	TE H	2024-03-07	Confirmed
54	Ogce Aktaş F et al.(2022)	2019	PubMed, Cochrane, Scopus	Excluded	Outcome is related to guideline	SFF	17/7/2024	Confirmed
55	P Copanitsanou, J Santy-Tomlinson(2021)	not stated	PubMed, Google Scholar	Excluded	has no clear methodology	SFF	27/7/2024	Confirmed
56	N Moran, G Byrne (2018	2018	PubMed, Web of Science, Scopus	Excluded	Incomplete reporting of results	SFF	2024-09-07	Confirmed
57	Zucco R et al.(2019)	2017	PubMed, Google Scholar	Excluded	Incomplete reporting of results	SFF	24/7/2024	Confirmed
58	Alayemi Jet al.(2024)	2024	PubMed, Scopus, Web of Science	Excluded	Outcone is effect of Educational intervention	TE H	2024-07-07	Confirmed
59	Wistrand C et al. (2022)	2015-2016	PubMed, Scopus	Excluded	Focuses on individual items of knowledge Question	TE H	13/7/2024	Confirmed
60	Solomkin JS et al.(2017)	2009	PubMed, Scopus, Web of Science	Excluded	Unrelated to target Outcome	SFF	19/7/2024	Confirmed
61	Woretaw AW et al. (2023)	2021	PubMed, Google Scholar	Excluded	Unrelated to target Outcome	TE H	29/7/2024	Confirmed
62	Sessa A et al. (2011)	2008-22009	PubMed, Web of Science, Scopus	Excluded	Outcome talks about Knowledge of Dicinfection	TE H	2024-02-07	Confirmed
63	Nepravishta E et al. (2024)	2024	PubMed, Scopus	Excluded	Outcome talks about Knowledge of Guideline	TE H	17/7/2024	Confirmed
64	JM Badia et al.(2022)	2016-2019	PubMed, Web of Science, Scopus	Excluded	Did not report the outcome of interest	TE H	2024-04-07	Confirmed
65	SMG Brandão et al.(2024)	2015-2022	PubMed, Google Scholar	Excluded	Scoping review	SFF	23/7/2024	Confirmed
66	Brisibe et al.(2014	####	PubMed, Scopus, Web of Science	Excluded	Title is difference	TE H	2024-01-07	Confirmed
67	Habtewold YW et al.(2024)	2022	PubMed, Google Scholar	Excluded	Outcome focused on the knowledge of sterility	TE H	15/7/2024	Confirmed
68	A Karahan, S Erdoğan(2019)	####	PubMed, Scopus, Web of Science	Excluded	Outcome is not clearly stated	SFF	25/7/2024	Confirmed
69	BA Timmins et al.(2018)	2016	PubMed, Scopus	Excluded	Outcome is related to quality of woud care	SFF	2024-10-07	Confirmed
70	Wilson et al.(2015) DOI: 10.1177/1757177414564204	2013	PubMed, Scopus, Google Scholar	Excluded	Did not report the outcome of interest	TE H	30/7/2024	Confirmed
71	Alagbe-Briggs OT(2013)	####	PubMed, Web of Science, Scopus	Excluded	Outcome is abot preoperative antibiotic selection	TE H	20/7/2024	Confirmed
72	Markström I et al.(2020)	2016-2017	PubMed, Scopus	Excluded	Outcome describes about skin preparation	SFF	28/7/2024	Confirmed
73	Reilly J et al.(2002)DOI:10.1046/j.1365-2648.2000.02228.x		PubMed, Scopus, Web of Science	Excluded	Objective of the is not the same	SFF	2024-05-07	Confirmed
74	Troughton R et al.(2019)DOI:10.1186/s13756-019-0565-8	2017-2018	PubMed, Google Scholar	Excluded	Shared ownwrship about deteminants	TE H	2024-07-07	Confirmed
75	Trexler RA et al(2011)	####	PubMed, Web of Science, Scopus	Excluded	Home care(Objective is not the same)	SFF	18/7/2024	Confirmed
76	Munday J et al.(2020)DOI:10.2147/JMDH.S255785	2014-2019	PubMed, Google Scholar	Excluded	Scoping review	SFF	27/7/2024	Confirmed
77	DOI:10.1186/s12909-021-03046-3	2019	PubMed, Web of Science, Scopus	Excluded	Outcome reported in different method	SFF	22/7/2024	Confirmed
78	Umit UM et al.(2014)	####	PubMed, Google Scholar	Excluded	Hand Scrub (Outcome difference)	TE H	2024-08-07	Confirmed
79	DOI:10.1016/j.idh.2024.05.001	2024	PubMed, Scopus, Web of Science	Excluded	Post discharge infection prevention experience	TE H	2024-01-07	Confirmed
80	Giuliano KK et al.(2017)	2006	PubMed, Scopus	Excluded	Title is difference	TE H	2024-01-07	Confirmed
81	Humphrey E et al.(2024)	2009-2023	PubMed, Scopus, Web of Science	Excluded	Mixed review(Methodology difference)	SSF	15/7/2024	Confirmed
82	Ohr SO et al.(2021)	2020-2021	PubMed, Google Scholar	Excluded	Title is difference	TE H	25/7/2024	Confirmed
83	A Castella et al.(2006)	2003	PubMed, Web of Science, Scopus	Excluded	Outcome is not the same	TE H	2024-10-07	Confirmed
